# Supplementary material for: Genetic and Pathogenic Characterization of a New Iridovirus Isolated from Cage-Cultured Large Yellow Croaker (Larimichthys crocea) in China
Source: Viruses. 2022 Jan 21;14(2):208. doi: 10.3390/v14020208 (PMC8879442; doi:10.3390/v14020208)
Supplement: Supplementary file 1 [file viruses-14-00208-s001.zip]

Archive with 1 entries (1 files):
- viruses-1537973-supplementary.xlsx
