# Supplementary material for: Genetic and Pathogenic Characterization of a New Iridovirus Isolated from Cage-Cultured Large Yellow Croaker (Larimichthys crocea) in China
Source: Viruses. 2022 Jan 21;14(2):208. doi: 10.3390/v14020208 (PMC8879442; doi:10.3390/v14020208)
Supplement: Supplementary file 1 [file viruses-14-00208-s001.zip › viruses-1537973-supplementary.xlsx]

## Sheet: Ct Values
Ct Values-LYCIV infected
Tissue	Days post-injection	Sample 1	Sample 2	Sample 3	Sample 4	Sample 5
Liver	3	36.0301	35.9802	36.1095	35.9998	36.3943
	5	36.3414	35.6871	36.3467	35.7655	36.277
	7	36.8212	37.5937	35.9734	37.7063	37.5153
	10	35.8684	36.9133	35.9965	36.7902	37.1634
	14	35.3048	33.7107	34.9746	34.9506	33.1269
Spleen	3	33.0304	33.1393	30.691	34.4622	33.5915
	5	33.1062	28.8186	30.5643	33.5372	31.8076
	7	32.3875	34.7235	35.3772	36.751	34.9996
	10	35.3986	35.2968	34.8908	34.7334	35.2442
	14	34.35	34.9096	34.8086	34.6793	33.5994
Headkidney	3	28.3649	31.0927	30.8703	31.3663	31.9974
	5	32.7269	30.6735	31.5782	31.4767	30.5411
	7	29.1892	34.1268	30.9986	32.9371	31.7047
	10	32.3592	32.3739	31.0062	32.8879	32.9113
	14	32.5065	32.7023	31.7239	33.0379	31.6748
Kidney	3	34.949	33.4152	34.1306	31.3797	32.8381
	5	33.7477	33.4377	32.6683	34.1259	33.9598
	7	34.5146	35.0639	34.3141	35.1838	35.5266
	10	36.7815	35.7953	35.9379	35.0133	35.826
	14	34.9492	33.5011	35.3097	34.4883	34.8443
Intestine	3	35.2672	35.4689	34.9805	34.1157	33.8522
	5	33.5741	35.0478	35.4095	34.7831	33.2805
	7	34.7683	35.715	35.1356	35.4932	35.6543
	10	34.6862	35.3344	34.9429	34.6913	34.3897
	14	34.1427	34.9821	34.5118	34.8969	34.8039
Gill	3	35.1782	36.6603	34.6341	34.1285	34.0256
	5	35.7639	35.0437	34.9599	35.7779	35.0371
	7	33.127	33.5456	34.098	32.9886	30.9264
	10	34.0317	34.2158	34.7075	33.2516	34.6856
	14	31.4852	32.1561	31.183	32.0204	32.0059
Ct Values-Mock infected
Tissue	Days post-injection	Sample 1	Sample 2	Sample 3	Sample 4	Sample 5
Liver	3	0	37.5365	36.0825	36.0411	36.1901
	5	37.5606	35.6425	0	36.4776	0
	7	36.0291	0	0	0	36.7511
	10	0	35.6509	0	0	37.5171
	14	36.3101	35.6953	35.5035	36.2976	0
Spleen	3	0	39.1041	35.7944	36.0953	36.2613
	5	0	0	0	0	37.0374
	7	37.3099	36.1747	0	36.6326	0
	10	0	0	35.5786	35.8981	36.9444
	14	35.9476	35.9375	36.3613	0	0
Headkidney	3	39.2537	35.5982	0	35.2065	36.0481
	5	35.7535	0	0	36.2968	0
	7	36.852	0	0	35.9068	36.2844
	10	0	0	36.2079	35.8114	0
	14	0	0	36.9584	36.045	35.7342
Kidney	3	37.139	36.9282	37.7743	0	0
	5	0	36.6697	0	37.8583	0
	7	37.2083	0	0	0	36.8658
	10	37.058	37.0419	0	0	0
	14	37.5272	38.5898	0	0	0
Intestine	3	35.3644	0	0	37.0357	0
	5	35.4121	0	35.8912	0	0
	7	0	37.2501	0	0	36.2345
	10	0	37.0648	35.9436	0	0
	14	36.1992	0	36.5876	0	0
Gill	3	35.7537	36.2299	0	0	0
	5	38.977	0	0	35.4749	39.8251
	7	38.9859	36.4761	0	0	36.5335
	10	0	38.69	0	0	37.0481
	14	36.8596	0	37.6062	0	0
Ct Values-LYCIV infected goup dead fish
Tissue	Days post-injection	Sample 1	Sample 2	Sample 3	Sample 4	Sample 5
Liver	4	35.0481	35.4848
	5	35.278	35.3843	35.201
	6	35.1205	35.43
	7	35.2028	34.9523	35.3451	35.9172	34.5807
	8	35.0202	35.5092
	9	34.9527
	12	35.1372
Spleen	4	33.9049	31.7446
	5	33.4919	34.5353	33.156
	6	29.1543	31.3219
	7	24.9688	33.9377	25.9567	26.7269	34.6605
	8	28.3844	31.2231
	9	29.1724
	12	27.6316	#NUM!	36.7567	37.8419
HeadKidney	4	28.7807	29.7497
	5	31.3694	30.0272	30.2077
	6	28.8467	31.3318
	7	30.7808	28.7012	29.3047	26.8015	30.0143
	8	25.9567	27.6375
	9	26.9699
	12	29.4251
Kidney	4	32.845	34.1481
	5	34.1662	34.3119	34.0462
	6	35.076	34.949
	7	34.7895	34.2973	34.4397	35.3826	34.7399
	8	35.4701	35.0293
	9	35.3644
	12	35.2877
Intestine	4	34.6067	34.6646
	5	34.6536	34.8524	34.7051
	6	34.2416	33.8149
	7	33.8012	34.6605	34.7355	35.4925	33.6634
	8	35.1822	34.9976
	9	34.9145
	12	35.947
Gill	4	34.5053	34.6142
	5	34.2437	35.0981	34.5022
	6	34.4654	34.217
	7	34.5329	33.2645	33.9529	33.6903	33.4565
	8	33.3879	32.4624
	9	33.0631
	12	34.1447
Ct values- Mock infected group dead fish
Tissue	Days post-injection	Sample 1	Sample 2
Liver	9	35.5769
	10	0	36.6266
	12	37.4755
Spleen	9	37.1186
	10	38.7557	0
	12	36.0481
Kidney	9	37.5754
	10	38.92	37.4737
	12	0
HeadKidney	9	36.919
	10	36.4159	36.8051
	12	36.5022
Intestine	9	39.5461
	10	0	0
	12	0
Gill	9	36.0873
	10	36.6759	37.3817
	12	36.4215

## Sheet: Total Genome copies in tissues
Virus Genome Copies in tissue per μl DNA-LYCIV infected								Total Virus Genome Copies in tissue-LYCIV infected
Tissue	Days post-injection	Sample 1	Sample 2	Sample 3	Sample 4	Sample 5		Tissue	Days post-injection	Sample 1	Sample 2	Sample 3	Sample 4	Sample 5
Liver	3	554.19	570.845	528.662	564.263	446.419		Liver	3	443352	456676	422930	451410	357135
	5	460.675	679.362	459.211	648.448	478.615			5	368540	543490	367369	518758	382892
	7	346.468	219.011	573.155	204.845	229.437			7	277174	175209	458524	163876	183550
	10	610.048	328.033	565.367	352.895	282.766			10	488039	262427	452294	282316	226213
	14	852.469	2196.63	1037.16	1052.03	3106.72			14	681975	1.7573e+06	829725	841621	2.48537e+06
Spleen	3	3289.88	3083.93	13195.2	1405.93	2357.65		Spleen	3	2.63191e+06	2.46714e+06	1.05562e+07	1.12475e+06	1.88612e+06
	5	3145.06	40108.9	14226	2434.9	6799.86			5	2.51605e+06	3.20871e+07	1.13808e+07	1.94792e+06	5.43989e+06
	7	4818.9	1203.9	816.625	361.207	1021.87			7	3.85512e+06	963123	653300	288966	817497
	10	806.294	856.566	1090.03	1196.8	883.726			10	645035	685253	872021	957443	706981
	14	1502.8	1077.93	1144.55	1235.91	2346.61			14	1.20224e+06	862340	915640	988728	1.87729e+06
HeadKidney	3	52511.1	10395.5	11862.7	8836.78	6074.95		HeadKidney	3	4.20089e+07	8.31642e+06	9.49016e+06	7.06942e+06	4.85996e+06
	5	3939.56	13333.6	7791.87	8276.01	14423.8			5	3.15165e+06	1.06669e+07	6.2335e+06	6.62081e+06	1.1539e+07
	7	32187	1715.71	10992.8	3477.32	7227.96			7	2.57496e+07	1.37257e+06	8.79424e+06	2.78185e+06	5.78237e+06
	10	4900.66	4858.07	10943.5	3580.21	3530.83			10	3.92053e+06	3.88646e+06	8.75476e+06	2.86417e+06	2.82466e+06
	14	4490.3	3997.38	7145.99	3275.19	7357.78			14	3.59224e+06	3.1979e+06	5.71679e+06	2.62016e+06	5.88622e+06
Kidney	3	1052.98	2617.87	1711.87	8766.75	3687.74		Kidney	3	842388	2.09429e+06	1.36949e+06	7.0134e+06	2.9502e+06
	5	2148.86	2583.18	4079.02	1716.67	1894.54			5	1.71909e+06	2.06654e+06	3.26322e+06	1.37334e+06	1.51563e+06
	7	1362.89	983.59	1535.13	915.97	747.286			7	1.09031e+06	786872	1.22811e+06	732776	597829
	10	354.722	637.104	585.381	1013.58	625.587			10	283777	509684	468305	810868	500470
	14	1052.9	2487.72	850.016	1384.32	1120.55			14	842319	1.99018e+06	680013	1.10746e+06	896440
Intestine	3	871.735	773.334	1033.47	1727.04	2019.57		Intestine	3	697388	618667	826779	1.38163e+06	1.61565e+06
	5	2382.17	993.028	801.103	1162.02	2835.87			5	1.90574e+06	794422	640882	929619	2.2687e+06
	7	1172.3	668.192	942.598	762.239	692.711			7	937843	534553	754079	609791	554169
	10	1230.86	837.638	1056.84	1227.09	1467.76			10	984689	670110	845473	981671	1.17421e+06
	14	1699.66	1032.52	1365.16	1086.08	1147.79			14	1.35973e+06	826018	1.09213e+06	868860	918232
Gill	3	919.024	381.19	1269.49	1713.96	1822.01		Gill	3	735219	304952	1.01559e+06	1.37117e+06	1.45761e+06
	5	649.098	995.429	1046.19	643.711	999.369			5	519279	796344	836953	514969	799496
	7	3106.49	2422.82	1745.33	3372.59	11474			7	2.48519e+06	1.93825e+06	1.39627e+06	2.69807e+06	9.17918e+06
	10	1815.44	1627.4	1215.33	2884.93	1231.3			10	1.45236e+06	1.30192e+06	972268	2.30795e+06	985041
	14	8234.48	5528.71	9852.92	5992.68	6044.28			14	6.58759e+06	4.42297e+06	7.88234e+06	4.79414e+06	4.83542e+06
Virus Genome Copies in tissue per μl DNA -Mock infected								Total Virus Genome Copies in tissue-Mock infected
Tissue	Days post-injection	Sample 1	Sample 2	Sample 3	Sample 4	Sample 5		Tissue	Days post-injection	Sample 1	Sample 2	Sample 3	Sample 4	Sample 5
Liver	3	0	226.569	537.202	550.59	503.973		Liver	3	0	181255	429761	440472	403179
	5	223.353	697.592	0	424.876	0			5	178682	558073	0	339901	0
	7	554.506	0	0	0	361.189			7	443605	0	0	0	288951
	10	0	694.127	0	0	229.204			10	0	555302	0	0	183364
	14	469.302	676.062	757.632	472.793	0			14	375442	540850	606105	378234	0
Spleen	3	0	89.3256	637.425	533.156	483.107		Spleen	3	0	71460.5	509940	426525	386485
	5	0	0	0	0	304.717			5	0	0	0	0	243774
	7	259.199	508.599	0	387.53	0			7	207359	406879	0	310024	0
	10	0	0	724.57	599.376	322.028			10	0	0	579656	479501	257622
	14	582.015	585.505	455.242	0	0			14	465612	468404	364194	0	0
Headkidney	3	81.7358	716.184	0	903.741	548.309		Headkidney	3	65388.6	572948	0	722993	438648
	5	653.107	0	0	473.013	0			5	522486	0	0	378411	0
	7	340.18	0	0	596.285	476.518			7	272144	0	0	477028	381214
	10	0	0	498.662	631.021	0			10	0	0	398930	504817	0
	14	0	0	319.368	549.32	660.628			14	0	0	255494	439456	528503
Kidney	3	286.879	325.129	196.741	0	0		Kidney	3	229503	260103	157393	0	0
	5	0	379.085	0	187.161	0			5	0	303268	0	149729	0
	7	275.325	0	0	0	337.404			7	220260	0	0	0	269923
	10	301.029	303.921	0	0	0			10	240823	243137	0	0	0
	14	227.828	121.224	0	0	0			14	182263	96979.4	0	0	0
Intestine	3	822.867	0	0	305.033	0		Intestine	3	658294	0	0	244026	0
	5	799.86	0	601.843	0	0			5	639888	0	481474	0	0
	7	0	268.576	0	0	490.848			7	0	214861	0	0	392678
	10	0	299.812	583.39	0	0			10	0	239850	466712	0	0
	14	501.249	0	398.007	0	0			14	400999	0	318405	0	0
Gill	3	653.026	492.198	0	0	0		Gill	3	522421	393758	0	0	0
	5	96.3283	0	0	770.611	58.2193			5	77062.7	0	0	616489	46575.4
	7	95.8235	425.257	0	0	411.008			7	76658.8	340205	0	0	328807
	10	0	114.227	0	0	302.804			10	0	91381.7	0	0	242243
	14	338.653	0	217.391	0	0			14	270923	0	173913	0	0
Virus Genome Copies in tissue per μl DNA- LYCIV infected group dead fish								Total Virus Genome Copies in tissue-LYCIV infected group dead fish
Tissue	Days post-injection	Sample 1	Sample 2	Sample 3	Sample 4	Sample 5		Tissue	Days post-injection	Sample 1	Sample 2	Sample 3	Sample 4	Sample 5
Liver	4	992.865	766.074					Liver	4	794292	612859
	5	866.149	813.178	906.669					5	692919	650542	725335
	6	951.052	791.395						6	760842	633116
	7	905.697	1050.97	832.342	592.594	1310.44			7	724557	840775	665874	474075	1.04835e+06
	8	1009.42	755.071						8	807540	604056
	9	1050.71							9	840567
	12	941.661							12	753329
Spleen	4	1957.33	7058.75					Spleen	4	1.56587e+06	5.647e+06
	5	2501.35	1346.23	3053.36					5	2.00108e+06	1.07698e+06	2.44269e+06
	6	32860.5	9072.73						6	2.62884e+07	7.25818e+06
	7	394447	1919.63	219399	138875	1249.74			7	3.15557e+08	1.5357e+06	1.75519e+08	1.111e+08	999796
	8	51905.4	9620.56						8	4.15243e+07	7.69645e+06
	9	32509.2							9	2.60073e+07
	12	81160.9							12	6.49287e+07
HeadKidney	4	41023	23074.8					HeadKidney	4	3.28184e+07	1.84599e+07
	5	8820.2	19570.3	17580.8					5	7.05616e+06	1.56563e+07	1.40646e+07
	6	39446.8	9019.63						6	3.15575e+07	7.2157e+06
	7	12510.3	43006.2	30053.4	132860	19720.7			7	1.00083e+07	3.4405e+07	2.40427e+07	1.06288e+08	1.57766e+07
	8	219399	80875						8	1.75519e+08	6.47e+07
	9	120216							9	9.61727e+07
	12	27980.3							12	2.23842e+07
Kidney	4	3672.71	1694.13					Kidney	4	2.93817e+06	1.3553e+06
	5	1676.06	1537.2	1799.86					5	1.34085e+06	1.22976e+06	1.43989e+06
	6	976.518	1053.03						6	781214	842421
	7	1157.63	1550.59	1424.88	813.992	1192.2			7	926105	1.24047e+06	1.1399e+06	651193	953758
	8	772.793	1003.97						8	618234	803179
	9	822.867							9	658294
	12	861.189							12	688951
Intestine	4	1290.35	1246.74					Intestine	4	1.03228e+06	997396
	5	1254.92	1115.2	1217.11					5	1.00394e+06	892160	973687
	6	1602.73	2064.75						6	1.28218e+06	1.6518e+06
	7	2081.69	1249.74	1195.35	762.564	2259.17			7	1.66535e+06	999796	956280	610051	1.80734e+06
	8	916.855	1023.04						8	733484	818434
	9	1074.82							9	859857
	12	582.204							12	465763
Gill	4	1370.38	1284.59					Gill	4	1.0963e+06	1.02767e+06
	5	1600.64	963.82	1372.93					5	1.28052e+06	771056	1.09834e+06
	6	1403.25	1626.26						6	1.1226e+06	1.30101e+06
	7	1348.16	2862.96	1902.31	2223.35	2554.51			7	1.07853e+06	2.29036e+06	1.52185e+06	1.77868e+06	2.0436e+06
	8	2660.63	4609.3						8	2.1285e+06	3.68744e+06
	9	3226.57							9	2.58126e+06
	12	1697.59							12	1.35807e+06
Virus Genome Copies in tissue per μl DNA- Mock infected group dead fish								Total Virus Genome Copies in tissue-Mock infected group dead fish
Tissue	Days post-injection	Sample 1	Sample 2					Tissue	Days post-injection	Sample 1	Sample 2
Liver	9	725.313						Liver	9	580250
	10	0	388.895						10	0	311116
	12	234.934							12	187947
Spleen	9	290.389						Spleen	9	232311
	10	109.856	0						10	87885.1	0
	12	548.28							12	438624
Headkidney	9	221.396						Headkidney	9	177117
	10	99.6434	235.183						10	79714.7	188147
	12	0							12	0
Kidney	9	326.929						Kidney	9	261543
	10	440.724	349.798						10	352579	279838
	12	418.711							12	334969
Intestine	9	68.708						Intestine	9	54966.4
	10	0	0						10	0	0
	12	0							12	0
Gill	9	535.679						Gill	9	428543
	10	377.68	248.386						10	302144	198709
	12	439.269							12	351416

## Sheet: Tissue weight
Tissue weight (g)-LYCIV infected group
Tissue	Days post-injection	Sample 1	Sample 2	Sample 3	Sample 4	Sample 5
Liver	3	0.215	0.1754	0.1695	0.239	0.2327
	5	0.201	0.1624	0.1361	0.1792	0.1319
	7	0.2402	0.127	0.1886	0.1463	0.144
	10	0.2185	0.21	0.2082	0.1759	0.1812
	14	0.2329	0.2323	0.2369	0.2412	0.411
Spleen	3	0.1225	0.0978	0.1992	0.0851	0.1161
	5	0.1096	0.2123	0.1184	0.1408	0.0948
	7	0.1385	0.1219	0.1138	0.0797	0.1171
	10	0.106	0.1115	0.0999	0.104	0.1005
	14	0.1658	0.1397	0.1415	0.1354	0.1376
HeadKidney	3	0.1228	0.0482	0.1031	0.0509	0.0314
	5	0.0625	0.116	0.0266	0.0569	0.073
	7	0.1691	0.0146	0.0739	0.0578	0.0926
	10	0.0815	0.0801	0.1056	0.0704	0.0588
	14	0.0623	0.0314	0.1015	0.0541	0.0258
Kidney	3	0.1882	0.1242	0.1615	0.3223	0.2542
	5	0.2644	0.17	0.2097	0.1807	0.1762
	7	0.2082	0.2018	0.2582	0.2296	0.1638
	10	0.1266	0.222	0.1918	0.2251	0.1521
	14	0.1694	0.315	0.215	0.2696	0.2469
Intestine	3	0.1538	0.1267	0.1374	0.2407	0.259
	5	0.2601	0.1341	0.2187	0.2193	0.2255
	7	0.2006	0.1367	0.1805	0.1574	0.148
	10	0.1577	0.1852	0.1576	0.1345	0.157
	14	0.3055	0.2308	0.3194	0.2782	0.2536
Gill	3	0.292	0.1309	0.2458	0.3929	0.3607
	5	0.2215	0.1967	0.1843	0.283	0.1551
	7	0.3172	0.1656	0.1949	0.2249	0.1613
	10	0.2384	0.1781	0.1645	0.3734	0.1498
	14	0.3711	0.3025	0.3168	0.2739	0.3085
Tissue weight (g)- Mock infected group
Tissue	Days post-injection	Sample 1	Sample 2	Sample 3	Sample 4	Sample 5
Liver	3	0.4223	0.2966	0.443	0.2368	0.3795
	5	0.2959	0.4108	0.2923	0.29	0.4195
	7	0.401	0.2601	0.3523	0.3979	0.3526
	10	0.3533	0.2683	0.3513	0.3904	0.2653
	14	0.4033	0.4483	0.2795	0.3766	0.2133
Spleen	3	0.3009	0.3497	0.4293	0.2113	0.2648
	5	0.3947	0.2746	0.2933	0.2283	0.4003
	7	0.3494	0.4497	0.3453	0.3479	0.4005
	10	0.434	0.3501	0.2873	0.2903	0.3401
	14	0.2493	0.4213	0.2134	0.3791	0.2572
HeadKidney	3	0.0818	0.136	0.0753	0.0611	0.0708
	5	0.1148	0.0966	0.1173	0.1643	0.0926
	7	0.1136	0.0639	0.1453	0.079	0.1253
	10	0.1293	0.1365	0.1193	0.0707	0.092
	14	0.0697	0.1283	0.1144	0.2573	0.1318
Kidney	3	0.2482	0.4255	0.4123	0.3279	0.4016
	5	0.3063	0.756	0.3544	0.2198	0.4256
	7	0.2621	0.262	0.3573	0.2401	0.3008
	10	0.3453	0.2453	0.3203	0.327	0.2586
	14	0.3446	0.2653	0.3213	0.3783	0.2699
Intestine	3	0.1919	0.2628	0.2943	0.2345	0.3899
	5	0.3145	0.6176	0.4103	0.2676	0.3468
	7	0.4618	0.4288	0.2793	0.3792	0.2727
	10	0.2814	0.3193	0.3673	0.347	0.2445
	14	0.3363	0.2553	0.2658	0.2484	0.2676
Gill	3	0.2568	0.4393	0.2833	0.2543	0.3048
	5	0.3161	0.2693	0.6643	0.3544	0.3672
	7	0.2672	0.2755	0.3363	0.4233	0.2976
	10	0.3366	0.3481	0.3163	0.3359	0.2195
	14	0.2663	0.2523	0.2756	0.3544	0.2338
Tissue weight (g)-LYCIV infected group dead fish
Tissue	Days post-injection	Sample 1	Sample 2	Sample 3	Sample 4	Sample 5
Liver	4	0.2648	0.3083
	5	0.2595	0.2487	0.3026
	6	0.237	0.1499
	7	0.259	0.3483	0.2337	0.2476	0.3279
	8	0.3901	0.2594
	9	0.191
	12	0.195
Spleen	4	0.3328	0.3184
	5	0.3202	0.3344	0.2786
	6	0.3269	0.2042
	7	0.2365	0.2926	0.3078	0.2379	0.2378
	8	0.3007	0.2599
	9	0.2514
	12	0.2416
HeadKidney	4	0.0695	0.0808
	5	0.116	0.1207	0.1237
	6	0.0981	0.1018
	7	0.1298	0.1065	0.0803	0.1449	0.11
	8	0.108	0.1521
	9	0.1182
	12	0.1393
Kidney	4	0.2067	0.2587
	5	0.1766	0.3604	0.4166
	6	0.2939	0.1289
	7	0.262	0.3686	0.2943	0.2301	0.2744
	8	0.2416	0.3239
	9	0.2692
	12	0.2959
Intestine	4	0.2844	0.1429
	5	0.2304	0.3474	0.1879
	6	0.1843	0.193
	7	0.2232	0.3575	0.3423	0.2395	0.2353
	8	0.193	0.1933
	9	0.176
	12	0.148
Gill	4	0.3922	0.2558
	5	0.1933	0.2722	0.2538
	6	0.2839	0.2354
	7	0.2482	0.2737	0.2778	0.3204	0.343
	8	0.2335	0.2297
	9	0.2276
	12	0.254
Tissue weight (g)-Mock infected group dead fish
Tissue	Days post-injection	Sample 1	Sample 2
Liver	9	0.2354
	10	0.2498	0.305
	12	0.2268
Spleen	9	0.2656
	10	0.279	0.3073
	12	0.2111
Kidney	9	0.1137
	10	0.0816	0.0899
	12	0.1262
Headkidney	9	0.2985
	10	0.3233	0.2018
	12	0.2054
Intestine	9	0.1965
	10	0.289	0.3234
	12	0.2835
Gill	9	0.2515
	10	0.1961	0.3068
	12	0.1965

## Sheet: Genome Copies per mg tissue
Genome copies per mg tissue-LYCIV infected								Log10 (Genome copies per mg tissue)-LYCIV infected
Tissue	Days post-injection	Sample 1	Sample 2	Sample 3	Sample 4	Sample 5		Tissue	Days post-injection	Sample 1	Sample 2	Sample 3	Sample 4	Sample 5
Liver	3	2062.1	2603.63	2495.16	1888.75	1534.75		Liver	3	3.31431	3.41558	3.3971	3.27617	3.18604
	5	1833.53	3346.61	2699.26	2894.86	2902.9			5	3.26329	3.52461	3.43124	3.46163	3.46283
	7	1153.93	1379.6	2431.2	1120.13	1274.65			7	3.06218	3.13975	3.38582	3.04927	3.10539
	10	2233.59	1249.65	2172.4	1604.98	1248.42			10	3.349	3.09679	3.33694	3.20547	3.09636
	14	2928.19	7564.8	3502.43	3489.31	6047.14			14	3.4666	3.8788	3.54437	3.54274	3.78155
Spleen	3	21485	25226.4	52992.9	13216.8	16245.7		Spleen	3	4.33213	4.40186	4.72422	4.12113	4.21074
	5	22956.6	151140	96121.7	13834.7	57382.8			5	4.36091	5.17938	4.98282	4.14097	4.75878
	7	27834.8	7900.92	5740.77	3625.66	6981.19			7	4.44459	3.89768	3.75897	3.55939	3.84393
	10	6085.24	6145.77	8728.94	9206.18	7034.63			10	3.78428	3.78858	3.94096	3.96408	3.84724
	14	7251.16	6172.8	6470.95	7302.28	13643.1			14	3.86041	3.79048	3.81097	3.86346	4.13491
HeadKidney	3	342092	172540	92048.1	138888	154776		HeadKidney	3	5.53414	5.23689	4.96401	5.14267	5.1897
	5	50426.4	91955.9	234342	116359	158069			5	4.70266	4.96358	5.36985	5.0658	5.19885
	7	152274	94011.7	119002	48129	62444.6			7	5.18263	4.97318	5.07555	4.68241	4.79549
	10	48104.7	48520.1	82905	40684.2	48038.4			10	4.68219	4.68592	4.91858	4.60943	4.68159
	14	57660.3	101844	56323.1	48431.7	228148			14	4.76088	5.00794	4.75069	4.68513	5.35822
Kidney	3	4476.02	16862.3	8479.84	21760.5	11605.8		Kidney	3	3.65089	4.22692	3.92839	4.33767	4.06468
	5	6501.85	12156.1	15561.4	7600.09	8601.75			5	3.81304	4.0848	4.19205	3.88082	3.93459
	7	5236.83	3899.27	4756.42	3191.53	3649.75			7	3.71907	3.59098	3.67728	3.504	3.56226
	10	2241.53	2295.87	2441.63	3602.26	3290.4			10	3.35054	3.36095	3.38768	3.52566	3.51725
	14	4972.37	6318.02	3162.85	4107.78	3630.78			14	3.69656	3.80058	3.50008	3.61361	3.56
Intestine	3	4534.38	4882.93	6017.32	5740.06	6238.04		Intestine	3	3.65652	3.68868	3.7794	3.75892	3.79505
	5	7326.94	5924.1	2930.42	4239.03	10060.7			5	3.86492	3.77262	3.46693	3.62727	4.00263
	7	4675.19	3910.41	4177.72	3874.15	3744.38			7	3.6698	3.59222	3.62094	3.51882	3.57338
	10	6244.07	3618.3	5364.68	7298.67	7479.05			10	3.79547	3.55851	3.72954	3.86324	3.87385
	14	4450.83	3578.94	3419.32	3123.15	3620.79			14	3.64844	3.55375	3.52394	3.49459	3.5588
Gill	3	2517.87	2329.65	4131.78	3489.87	4041.06		Gill	3	3.40103	3.36729	3.61614	3.54281	3.6065
	5	2344.37	4048.52	4541.25	1819.68	5154.71			5	3.37003	3.6073	3.65718	3.25999	3.7122
	7	7834.78	11704.4	7164.01	11996.7	56907.5			7	3.89403	4.06835	3.85516	4.07906	4.75517
	10	6092.1	7310.04	5910.44	6180.89	6575.71			10	3.78477	3.86392	3.77162	3.79105	3.81794
	14	17751.5	14621.4	24881.1	17503.3	15674			14	4.24924	4.16499	4.39587	4.24312	4.19518
								The value filled with yellow is below the limit of detection, will be replaced with the limit value 3.53
Genome copies per mg tissue-Mock infected								Log10 (Genome copies per mg tissue)-Mock infected
Tissue	Days post-injection	Sample 1	Sample 2	Sample 3	Sample 4	Sample 5		Tissue	Days post-injection	Sample 1	Sample 2	Sample 3	Sample 4	Sample 5
Liver	3	0	611.11	970.116	1860.1	1062.39		Liver	3	0	2.78612	2.98682	3.26954	3.02629
	5	603.86	1358.5	0	1172.07	0			5	2.78094	3.13306	0	3.06895	0
	7	1106.25	0	0	0	819.488			7	3.04385	0	0	0	2.91354
	10	0	2069.71	0	0	691.156			10	0	3.31591	0	0	2.83958
	14	930.924	1206.45	2168.53	1004.34	0			14	2.96891	3.08151	3.33617	3.00188	0
Spleen	3	0	204.348	1187.84	2018.57	1459.54		Spleen	3	0	2.31037	3.07476	3.30504	3.16422
	5	0	0	0	0	608.977			5	0	0	0	0	2.7846
	7	593.473	904.778	0	891.13	0			7	2.7734	2.95654	0	2.94994	0
	10	0	0	2017.6	1651.74	757.49			10	0	0	3.30483	3.21794	2.87938
	14	1867.68	1111.81	1706.63	0	0			14	3.2713	3.04603	3.23214	0	0
HeadKidney	3	799.372	4212.85	0	11832.9	6195.59		HeadKidney	3	2.90275	3.62458	0	4.07309	3.79208
	5	4551.27	0	0	2303.17	0			5	3.65813	0	0	3.36233	0
	7	2395.64	0	0	6038.33	3042.41			7	3.37942	0	0	3.78092	3.48322
	10	0	0	3343.92	7140.27	0			10	0	0	3.52426	3.85371	0
	14	0	0	2233.34	1707.95	4009.88			14	0	0	3.34896	3.23248	3.60313
Kidney	3	924.671	611.288	381.743	0	0		Kidney	3	2.96599	2.78625	2.58177	0	0
	5	0	401.148	0	681.205	0			5	0	2.6033	0	2.83328	0
	7	840.365	0	0	0	897.35			7	2.92447	0	0	0	2.95296
	10	697.432	991.181	0	0	0			10	2.8435	2.99615	0	0	0
	14	528.91	365.546	0	0	0			14	2.72338	2.56294	0	0	0
Intestine	3	3430.4	0	0	1040.62	0		Intestine	3	3.53534	0	0	3.01729	0
	5	2034.62	0	1173.47	0	0			5	3.30848	0	3.06947	0	0
	7	0	501.075	0	0	1439.96			7	0	2.6999	0	0	3.15835
	10	0	751.174	1270.66	0	0			10	0	2.87574	3.10403	0	0
	14	1192.38	0	1197.91	0	0			14	3.07642	0	3.07843	0	0
Gill	3	2034.35	896.331	0	0	0		Gill	3	3.30843	2.95247	0	0	0
	5	243.792	0	0	1739.53	126.839			5	2.38702	0	0	3.24043	2.10325
	7	286.897	1234.87	0	0	1104.86			7	2.45773	3.09162	0	0	3.04331
	10	0	262.516	0	0	1103.61			10	0	2.41916	0	0	3.04282
	14	1017.36	0	631.034	0	0			14	3.00747	0	2.80005	0	0
								The value filled with yellow is below the limit of detection
Genome copies per mg tissue-LYCIV infected dead fish								Log10 (Genome copies per mg tissue)-LYCIV infected dead fish
Tissue	Days post-injection	Sample 1	Sample 2	Sample 3	Sample 4	Sample 5		Tissue	Days post-injection	Sample 1	Sample 2	Sample 3	Sample 4	Sample 5
Liver	4	2999.59	1987.87					Liver	4	3.47706	3.29839
	5	2670.21	2615.77	2397.01					5	3.42654	3.4176	3.37967
	6	3210.3	4223.59						6	3.50655	3.62568
	7	2797.52	2413.94	2849.27	1914.68	3197.17			7	3.44677	3.38273	3.45473	3.2821	3.50477
	8	2070.08	2328.67						8	3.31599	3.36711
	9	4400.87							9	3.64354
	12	3863.23							12	3.58695
Spleen	4	4705.13	17735.6					Spleen	4	3.67257	4.24884
	5	6249.46	3220.64	8767.72					5	3.79584	3.50794	3.94289
	6	80417.1	35544.5						6	4.90535	4.55077
	7	1.33428e+06	5248.47	570238	467003	4204.36			7	6.12525	3.72003	5.75606	5.66932	3.6237
	8	138092	29613.1						8	5.14017	4.47148
	9	103450							9	5.01473
	12	268745							12	5.42934
Headkidney	4	472208	228464					Headkidney	4	5.67413	5.35882
	5	60829	129712	113699					5	4.78411	5.11298	5.05576
	6	321687	70881.2						6	5.50743	4.85053
	7	77105.4	323051	299411	733529	143423			7	4.88708	5.50927	5.47627	5.86542	5.15662
	8	1.62518e+06	425378						8	6.2109	5.62877
	9	813644							9	5.91043
	12	160691							12	5.20599
Kidney	4	14214.7	5238.89					Kidney	4	4.15274	3.71924
	5	7592.58	3412.21	3456.28					5	3.88039	3.53304	3.53861
	6	2658.09	6535.46						6	3.42457	3.81528
	7	3534.75	3365.36	3873.26	2830.05	3475.8			7	3.54836	3.52703	3.58808	3.45179	3.54105
	8	2558.92	2479.71						8	3.40806	3.3944
	9	2445.37							9	3.38834
	12	2328.33							12	3.36704
Intestine	4	3629.66	6979.68					Intestine	4	3.55987	3.84384
	5	4357.37	2568.11	5181.94					5	3.63922	3.40961	3.71449
	6	6957.03	8558.55						6	3.84242	3.9324
	7	7461.24	2796.63	2793.69	2547.19	7681			7	3.87281	3.44664	3.44618	3.40606	3.88542
	8	3800.44	4234.01						8	3.57983	3.62675
	9	4885.55							9	3.68891
	12	3147.05							12	3.4979
Gill	4	2795.27	4017.47					Gill	4	3.44642	3.60395
	5	6624.5	2832.68	4327.6					5	3.82115	3.4522	3.63625
	6	3954.22	5526.81						6	3.59706	3.74247
	7	4345.41	8368.16	5478.21	5551.44	5958.03			7	3.63803	3.92263	3.73864	3.74441	3.7751
	8	9115.64	16053.3						8	3.95979	4.20556
	9	11341.2							9	4.05466
	12	5346.75							12	3.72809
								The value filled with yellow is below the limit of detection
Genome copies per mg tissue-Mock infected group dead fish								Log10 (Genome copies per mg tissue)-Mock infected group dead fish
Tissue	Days post-injection	Sample 1	Sample 2					Tissue	Days post-injection	Sample 1	Sample 2
Liver	9	2464.95						Liver	9	3.39181
	10	0	1020.05						10	0	3.00862
	12	828.691							12	2.91839
Spleen	9	874.665						Spleen	9	2.94184
	10	315.001	0						10	2.49831	0
	12	2077.8							12	3.3176
Headkidney	9	1557.75						Headkidney	9	3.1925
	10	976.896	2092.84						10	2.98985	3.32074
	12	0							12	0
Kidney	9	876.191						Kidney	9	2.9426
	10	1090.56	1386.71						10	3.03765	3.14199
	12	1630.81							12	3.2124
Intestine	9	279.727						Intestine	9	2.44673
	10	0	0						10	0	0
	12	0							12	0
Gill	9	1703.95						Gill	9	3.23146
	10	1540.77	647.683						10	3.18774	2.81136
	12	1788.37							12	3.25246
								The value filled with yellow is below the limit of detection
